# Supplementary material for: Co-field-reconciled direct growth of 6-inch monolayer graphene
Source: Natl Sci Rev. 2025 Dec 15;13(3):nwaf562. doi: 10.1093/nsr/nwaf562 (PMC12866660; doi:10.1093/nsr/nwaf562)
Supplement: nwaf562_Supplemental_Files [file nwaf562_supplemental_files.zip]

Archive with 3 entries (3 files):
- Movie S1.mp4
- Movie S2.mp4
- Supplementary data.pdf
